# Supplementary material for: A highly infective plant-associated bacterium influences reproductive rates in pea aphids
Source: R Soc Open Sci. 2016 Feb 10;3(2):150478. doi: 10.1098/rsos.150478 (PMC4785972; doi:10.1098/rsos.150478)
Supplement: Supplemental Data tables S1. [file rsos150478supp1.xlsx]

## Sheet: B728a survival diet
# Surviving aphids exposed to Psy B728a and maintained on artificial diet
		Day of experiment
Experiment #	Bacterial Dose	Start	1	2	3	4	% surviving day 4
1	0 CFU/mL	23	22	18	17	15	65.2174
2	0 CFU/mL	39	37	35	NA	33	84.6154
3	0 CFU/mL	52	49	45	44	42	80.7692
4	0 CFU/mL	32	31	32	32	30	93.75
5	0 CFU/mL	41	39	36	30	30	73.1707
4	10^9 CFU/mL	29	28	14	2	0	0
5	10^9 CFU/mL	39	36	11	2	0	0
6	10^9 CFU/mL	41	34	8	0	0	0
2	1.2 x 10^7 CFU/mL	41	37	29	NA	3	7.31707
1	4.5 x 10^7 CFU/mL	37	36	33	3	0	0
6	6.3 x 10^7 CFU/mL	42	35	32	0	0	0
2	1.2 x 10^5 CFU/mL	40	40	38	NA	1	2.5
3	3.4 x 10^5 CFU/mL	51	48	46	42	2	3.92157
1	4.6 x 10^5 CFU/mL	41	34	33	30	26	63.4146
3	2.1 x 10^3 CFU/mL	48	47	46	40	2	4.16667
4	6.0 x 10^3 CFU/mL	34	31	22	15	12	35.2941
6	2.9 x 10^3 CFU/mL	41	35	33	30	28	68.2927
4	6.0 CFU/mL	33	29	26	22	21	63.6364
5	8.0 CFU/mL	37	34	33	29	26	70.2703

## Sheet: B728a survival plants
# Surviving aphids exposed to Psy B728a and maintained on plants
	Day of experiment
Bacterial Dose	Placed on plants	3 days on plants	% surviving day 4
0 CFU/mL	38	32	84.2105
10^9 CFU/mL	32	2	6.25
10^7 CFU/mL	38	3	7.89474
10^5 CFU/mL	41	10	24.3902

## Sheet: B728a infection
# Infected dead aphids 2 days after B728a exposure
Experiment #	Bacterial Dose	Infected Aphids	# Sampled
4	10^9 CFU/mL	5	8
5	10^9 CFU/mL	8	8
6	10^9 CFU/mL	6	8
2	1.2 x 10^7 CFU/mL	4	8
1	4.5 x 10^7 CFU/mL	3	8
6	6.3 x 10^7 CFU/mL	8	8
2	1.2 x 10^5 CFU/mL	5	8
3	3.4 x 10^5 CFU/mL	4	8
1	4.6 x 10^5 CFU/mL	1	8
3	2.1 x 10^3 CFU/mL	2	8
4	6.0 x 10^3 CFU/mL	0	8
6	2.9 x 10^3 CFU/mL	1	8
4	6.0 CFU/mL	0	8
5	8.0 CFU/mL	0	8

## Sheet: DC3000 survival
# Surviving aphids exposed to Pto DC300 and maintained on plants
		Day of experiment
Experiment #	Bacterial Dose	Start	1	2	3	4	5	6	7	% surviving day 7
1	0 CFU/mL	39	31	34	34	31	28	25	13	33.3333
2	0 CFU/mL	39	36	36	36	30	30	29	10	25.641
3	0 CFU/mL	44	42	42	40	42	41	41	40	90.9091
4	0 CFU/mL	40	36	37	37	37	NA	35	35	87.5
1	1.0 x10^7 CFU/mL	36	32	19	19	10	7	3	2	5.55556
1	2.8 x10^4 CFU/mL	31	24	23	21	23	17	8	2	6.45161
1	2.3 x10^1 CFU/mL	39	36	34	32	25	22	20	12	30.7692
1	1.3 CFU/mL	39	34	34	33	33	30	23	14	35.8974
2	2.0 x10^7 CFU/mL	39	34	28	28	13	8	2	0	0
2	1.8 x10^3 CFU/mL	41	40	38	38	35	34	29	18	43.9024
2	5.0 x10^1 CFU/mL	37	32	30	30	29	29	29	24	64.8649
3	2.8 x10^8 CFU/mL	48	43	43	29	5	2	1	0	0
3	2.8 x10^8 CFU/mL	48	43	41	33	12	0	0	0	0
3	4.3 x10^5 CFU/mL	45	43	43	43	33	28	24	18	40
3	4.3 x10^5 CFU/mL	45	41	38	38	28	27	21	11	24.4444
3	5.0 x10^2 CFU/mL	45	44	44	44	43	34	34	19	42.2222
3	5.0 x10^2 CFU/mL	39	35	35	35	34	32	27	23	58.9744
4	1.8 x10^7 CFU/mL	43	40	30	22	21	NA	4	1	2.32558
4	1.8 x10^7 CFU/mL	43	39	39	26	16	NA	5	3	6.97674
4	3.0 x10^4 CFU/mL	41	40	35	35	29	NA	25	21	51.2195
4	3.0 x10^4 CFU/mL	42	40	38	38	37	NA	34	29	69.0476
4	3.0 x10^1 CFU/mL	41	37	38	38	38	NA	36	34	82.9268
4	3.0 x10^1 CFU/mL	41	39	37	37	30	NA	32	29	70.7317

## Sheet: DC3000 growth
Growth rate (days to adulthood) or aphids exposed to Pto DC300 and maintained on plants
Experiment #	Bacterial Dose	Days to adulthood
1	0 CFU/mL	2.6129
2	0 CFU/mL	3.03571
3	0 CFU/mL	4.375
4	0 CFU/mL	4.94737
1	1.0 x10^7 CFU/mL	0.967742
1	2.8 x10^4 CFU/mL	6.36364
1	2.3 x10^1 CFU/mL	2.78261
1	1.3 CFU/mL	3.52
2	2.0 x10^7 CFU/mL	3
2	1.8 x10^3 CFU/mL	3.77419
2	5.0 x10^1 CFU/mL	3.92
3	2.8 x10^8 CFU/mL	3
3	2.8 x10^8 CFU/mL	2.66667
3	4.3 x10^5 CFU/mL	4.38095
3	4.3 x10^5 CFU/mL	4.35
3	5.0 x10^2 CFU/mL	4.15625
3	5.0 x10^2 CFU/mL	4.11538
4	1.8 x10^7 CFU/mL	2.08333
4	1.8 x10^7 CFU/mL	3.29412
4	3.0 x10^4 CFU/mL	4.46939
4	3.0 x10^4 CFU/mL	2.7931
4	3.0 x10^1 CFU/mL	4.62295
4	3.0 x10^1 CFU/mL	2.94444

## Sheet: DC3000 reproduction
Aphid births per adult aphid per day after Pto DC3000 exposure and growth on plants
		Per capita births per day					Total
Experiment #	Bacterial Dose	72	96	120	144	168
1	0 CFU/mL	0	0.516129	1.25926	1.72	6.15385	9.64923
2	0 CFU/mL	0.722222	1.6	1.07143	2.71429	5.8	11.9079
3	0 CFU/mL	0.181818	0.318182	1.94118	1.97297	5.025	9.43915
4	0 CFU/mL	1.2	1.45455	1.54545	4.94286	3.71429	12.8571
1	1.0 x10^7 CFU/mL	0	0	2	8.33333	2.5	12.8333
1	2.8 x10^4 CFU/mL	0.307692	1.21739	1.41176	2.28571	7	12.2226
1	2.3 x10^1 CFU/mL	0	0.12	1.45455	0.95	3	5.52455
1	1.3 CFU/mL	0.0416667	0	3.46667	1.13043	0.714286	5.35305
2	2.0 x10^7 CFU/mL	0	0	0.625	0	0	0.625
2	1.8 x10^3 CFU/mL	0	0.238095	0.645161	1.81481	4.27778	6.97585
2	5.0 x10^1 CFU/mL	0	0.647059	0.666667	2.48	4.14286	7.93658
3	2.8 x10^8 CFU/mL	0	0	0	0	0	0
3	2.8 x10^8 CFU/mL	0.166667	0	0	0	0	0.166667
3	4.3 x10^5 CFU/mL	0	0	0.6	2.71429	2	5.31429
3	4.3 x10^5 CFU/mL	0	0	0.35	1.63158	6.72727	8.70885
3	5.0 x10^2 CFU/mL	1.09524	0	2.76	2.15625	1.42105	7.43254
3	5.0 x10^2 CFU/mL	0	0	0.692308	2.2	2.82609	5.71839
4	1.8 x10^7 CFU/mL	0.818182	1.16667	2.5	10.75	2	17.2348
4	1.8 x10^7 CFU/mL	0	1	2.18182	7.8	1.33333	12.3152
4	3.0 x10^4 CFU/mL	0.5	1.63158	2	5.64	4.09524	13.8668
4	3.0 x10^4 CFU/mL	1	1.7619	2.55172	5.90625	0	11.2199
4	3.0 x10^1 CFU/mL	0	0.315789	1.34483	4.9375	1.73529	8.33341
4	3.0 x10^1 CFU/mL	0	1.4	2.72222	3.62069	1.24138	8.98429
